# Supplementary material for: Comparison of the Ammonia Trapping Performance of Different Gas-Permeable Tubular Membrane System Configurations
Source: Membranes (Basel). 2022 Nov 5;12(11):1104. doi: 10.3390/membranes12111104 (PMC9699080; doi:10.3390/membranes12111104)
Supplement: Supplementary file 1 [file membranes-12-01104-s001.zip]

Archive with 1 entries (1 files):
- membranes-1977338-supplementary.pdf
